# Supplementary material for: Predicting Sensitivity to Adverse Lifestyle Risk Factors for Cardiometabolic Morbidity and Mortality
Source: Nutrients. 2022 Aug 1;14(15):3171. doi: 10.3390/nu14153171 (PMC9370461; doi:10.3390/nu14153171)
Supplement: Supplementary file 1 [file nutrients-14-03171-s001.zip]

Archive with 1 entries (1 files):
- nutrients-1843386-supplementary.pdf
